# Supplementary material for: Co-Targeting ErbB Receptors and the PI3K/AKT Axis in Androgen-Independent Taxane-Sensitive and Taxane-Resistant Human Prostate Cancer Cells
Source: Cancers (Basel). 2022 Sep 23;14(19):4626. doi: 10.3390/cancers14194626 (PMC9561990; doi:10.3390/cancers14194626)
Supplement: Supplementary file 1 [file cancers-14-04626-s001.zip]

Archive with 1 entries (1 files):
- cancers-1862790-supplementary.pdf
